# Supplementary material for: Real-time, noise and drift resilient formaldehyde sensing at room temperature with aerogel filaments
Source: Sci Adv. 2024 Feb 9;10(6):eadk6856. doi: 10.1126/sciadv.adk6856 (PMC10857368; doi:10.1126/sciadv.adk6856)
Supplement: Supplementary file 2 — Data S1 [file sciadv.adk6856_data_s1.zip]

Archive with 1 entries (1 files):
- adk6856_Data_S1.pdf
